# Supplementary material for: The Role of Vimentin in Human Corneal Fibroblast Spreading and Myofibroblast Transformation
Source: Cells. 2024 Jun 25;13(13):1094. doi: 10.3390/cells13131094 (PMC11240817; doi:10.3390/cells13131094)
Supplement: Supplementary file 1 [file cells-13-01094-s001.zip]

Archive with 1 entries (1 files):
- cells-3073353-supplementary.pdf
